# Supplementary material for: Prognostic Factors for Post-COVID-19 Syndrome: A Systematic Review and Meta-Analysis
Source: J Clin Med. 2022 Mar 11;11(6):1541. doi: 10.3390/jcm11061541 (PMC8948827; doi:10.3390/jcm11061541)
Supplement: Supplementary file 1 [file jcm-11-01541-s001.zip]

Archive with 3 entries (3 files):
- Table S1_search strategy.pdf
- Table S2_QUIPS assessment.pdf
- Table S3_acute disease severity.pdf
